# Supplementary material for: Properties of SS304 Modified by Nickel–Cobalt Alloy Coating with Cauliflower-Shaped Micro/Nano Structures in Simulated PEMFC Cathode Environment
Source: Nanomaterials (Basel). 2022 Jun 9;12(12):1976. doi: 10.3390/nano12121976 (PMC9228718; doi:10.3390/nano12121976)
Supplement: Supplementary file 1 [file nanomaterials-12-01976-s001.zip]

Archive with 1 entries (1 files):
- nanomaterials-1737253-supplementary.pdf
